# Supplementary material for: Demographic and Socioeconomic Factors Associated to Fruits and Vegetables Consumption in Elderly Europeans: A Systematic Review
Source: Int J Environ Res Public Health. 2023 Feb 15;20(4):3442. doi: 10.3390/ijerph20043442 (PMC9962118; doi:10.3390/ijerph20043442)
Supplement: Supplementary file 1 [file ijerph-20-03442-s001.zip]

Archive with 1 entries (1 files):
- ijerph-2099665-supplementary.pdf
